# Supplementary material for: Reliability of high-quantity human brain organoids for modeling microcephaly, glioma invasion and drug screening
Source: Nat Commun. 2024 Dec 19;15:10703. doi: 10.1038/s41467-024-55226-6 (PMC11659410; doi:10.1038/s41467-024-55226-6)
Supplement: Supplementary file 22 — Source data [file 41467_2024_55226_MOESM22_ESM.xlsx]

## Sheet: Main_figs
Fig_1E	Batch 1	Batch 2	Batch 3	Batch 4		Fig_1H_i	Control	Tub GFP	TUB RFP	CRX		1 H ii	Control	Tub GFP	TUB RFP	CRX		Fig_1_I		IMR90	Tub-GFP	Tub-RFP	CRX-iPSC		Fig1_J	No of spheres	No of disintegrated spheres	%
	0.53	0.6	0.54	0.47			0.63	0.516667	0.656667	0.603333			1.07	1.06333	1.15333	1.2				0.44	0.546667	0.496666	0.596667			300	8	2.66667
	0.61	0.6	0.57	0.5			0.756667	0.463333	0.673333	0.633333			1.02	1.08	1.06333	1.19				0.263333	0.616667	0.39	0.556667			700	10	1.42857
	0.57	0.57	0.57	0.51			0.67	0.513333	0.596667	0.636667			1.03333	1.09	1.14333	1.17				0.363333	0.576667	0.546666	0.533333			180	0	0
	0.56	0.54	0.5	0.6			0.68	0.673333	0.596667	0.643333			1.17667	1.14667	1.11333	1.15				0.496667	0.473333	0.516666	0.506667			300	5	1.66667
	0.49	0.59	0.58	0.57			0.686667	0.753333	0.786667	0.51			1.14667	0.886667	1.16333	1.06333				0.46	0.133333	0.376666	0.553333
	0.6	0.54	0.55	0.53			0.673333	0.673333	0.66	0.563333			1.13	0.943333	1.03	1.12333				0.456667	0.27	0.37	0.56
	0.51	0.48	0.54	0.49			0.673333	0.62	0.773333	0.623333			1.04667	1.08333	1.09667	1.15333				0.373333	0.463333	0.323334	0.53
	0.46	0.57	0.46	0.55			0.626667	0.76	0.726667	0.68			1.11667	1.09	1.11	1.18				0.49	0.33	0.383333	0.5
	0.6	0.55	0.61	0.58			0.7	0.713333	0.703333	0.696667			1.02	1.03333	1.2	1.15667				0.32	0.32	0.496667	0.46
	0.54	0.48	0.49	0.58			0.763333	0.683333	0.753333	0.693333			1.13333	1.03	0.986667	1.07				0.37	0.346667	0.233334	0.376667
	0.56	0.53	0.52	0.59			0.596667	0.583333	0.723333	0.703333			1.05667	1.11333	1.14	1.10667				0.46	0.53	0.416667	0.403334
	0.54	0.55	0.57	0.56			0.656667	0.7	0.74	0.73			1.19	1.14	1.22	1.14				0.533333	0.44	0.48	0.41
	0.49	0.56	0.55	0.54			0.656667	0.603333	0.726667	0.686667			1.18333	0.983333	1.14	1.06667				0.526667	0.38	0.413333	0.38
	0.5	0.51	0.49	0.54			0.563333	0.79	0.676667	0.62			1.08333	1.00667	0.92	1.06333				0.52	0.216667	0.243333	0.443333
	0.52	0.55	0.5	0.58			0.65	0.58	0.763333	0.66			1.18667	1.06333	1.11	1.05				0.536667	0.483333	0.346667	0.39
	0.54	0.58	0.5	0.56			0.66	0.6	0.703333	0.636667			1.00667	0.98	1.08	1.04				0.346667	0.38	0.376667	0.403333
	0.57	0.57	0.55	0.56			0.673333	0.716667	0.676667	0.69			1.17333	1.16667	1.13	1				0.5	0.45	0.453333	0.31
	0.49	0.48	0.59	0.51			0.74	0.71	0.713333	0.596667			1.08667	1.15333	1.12333	0.98				0.346667	0.443333	0.41	0.383333
	0.55	0.56	0.56	0.47			0.696667	0.663333	0.683333	0.656667			1.07667	0.966667	1.22667	0.95				0.38	0.303333	0.543334	0.293333
	0.52	0.56	0.56	0.59			0.74	0.676667	0.743333	0.66			1.11667	1.03	1.19	0.8				0.376667	0.353333	0.446667	0.14
	0.54	0.54	0.53	0.55			0.72	0.6	0.723333	0.673333			1.11667	1.16333	1.2	0.9				0.396667	0.563333	0.476667	0.226667
	0.54	0.59	0.58	0.56			0.616667	0.776667	0.75	0.716667			1.07	1.05	1.15333	0.8				0.453333	0.273333	0.403333
	0.51	0.55	0.57				0.626667	0.686667	0.71	0.67			1.18	1.21	1.19	0.98				0.553333	0.523333	0.48
	0.51	0.57					0.606667	0.61	0.706667	0.633333			1.17667	1.03333	1.22	0.95				0.57
							0.656667	0.596667	0.73	0.666667			1.18333	1.03	1.14	0.8
							0.693333	0.68	0.723333	0.656667			1.08333	1.11333	0.92	0.8
							0.706667	0.6	0.72				1.18667	1.14	1.11
Fig 3C				Fig3_D							Fig3_E
	Day 20	Day 60
	0.55	1.02		Day 20 B1	Day 20 B2	Day 20 B3	Day 60 B1	Day 60 B2	Day 60 B3			Day 20 B1	Day 20 B2	Day 20 B3	Day 60 B1	Day 60 B2	Day 60 B3
	0.75	1.02		75	78	48	150	104	95			10	14	22	50	57	63
	0.66	1.05		70	94	66	100	140	116			25	21	36	46	44	55
	0.73	1.28		63	87	63	120	153	128			16	18	31	41	54	37
	0.63	1.15		45	79	58	100	160	108			28	22	29	55	38	45
	0.67	1.13		90	65	53	110	98	143			32	35	25	38	40	48
	0.74	1.05		66	93	77	105	107	155			19	30	15	53	48	52
	0.55	1.12		85	88	85	95	117	125			30	19	32	49	50	47
	0.65	1.08		78	75	92	125	134	160			26	14	17	40	53	55
	0.78	1.15		70	80	95	134	159	99			30	20	18	60	44	59
	0.62	1.12		60	91	86	141	144	101			26	17	20	41	61	42
	0.68	1.22		72	82	56	127	155	125			10	17	29	47	57	48
	0.68	1.24		89	69	78	133	168	142			19	14	22	50	61	37
	0.6	1.03		95	53	84	165	94	154			28	22	25	47	40	48
	0.68	1.25		46	65	90	106	109	127			16	22	18	38	40	59
	0.68	1		72	65	85	106	109	125			32	21	31	46	61	47
	0.7	1.1		85	78	66	133	160	95			31	20	15	60	57	55
	0.72	1.08		78	79	95	125	159	116			26	18	31	60	53	52
	0.72	1.09		63	69	63	141	117	99			32	35	25	41	61	37
	0.74	1.07		90	87	84	127	94	142			25	18	36	55	44	45
	0.73	1.15		70	93	77	110	168	155			25	30	29	53	48	52
	0.61	1.11		45	82	56	165	104	125			32	20	20	49	44	48
	0.64	1.15		89	53	78	105	107	108			31	35	32	50	50	63
	0.63	1.15		70	75	92	95	155	128			30	21	32	49	38	63
	0.69	1.08		60	94	90	120	140	101			16	30	36	46	53	42
	0.7	1.09		46	65	86	150	98	127			31	14	29	41	48	55
	0.74	1.04		75	91	53	100	134	143			32	19	17	41	44	55
	0.62	1.08		95	80	58	134	144	154			16	17	20	40	38	47
	0.78	1.1		66	88	48	100	153	160			16	14	22	40	54	42
	0.68	1.2
	0.65	0.99
	0.72	1.2
	0.64	1.04
	0.63	1.14
	0.68	0.98
	0.75	1.15
	0.77	1.07
	0.57	1.06
	0.67	1.13
	0.59	1.01
	0.55	1.18
	0.7	1.12
	0.6	1.07
	0.67	1.25
	0.75	1.2
	0.7	1.05
	0.72	1.13
	0.69	1.2
	0.67	1.11
	0.6	0.95
	0.57	1.01
	0.63	1.17
	0.64	1.19
	0.64	1.06
	0.72	1.1
	0.74	1.03
	0.67	0.94
	0.66	1.11
	0.71	1.07
	0.71	1.2
	0.65	1.24
	0.65	1.16
	0.7	1.18
	0.74	1.01
	0.6	1.24
	0.62	1.06
	0.7	1.07
	0.54	1.03
	0.57	1
	0.7	1.05
	0.65	1.26
	0.75	1.18
	0.67	1
	0.76	1.21
	0.74	1.16
	0.57	1.22
	0.64	0.88
	0.62	0.89
	0.65	1.21
	0.74	1.21																															Fig 3C
	0.74	1																																Day 20	Day 60
	0.52	1.07																																0.55	1.02
	0.43	1.12																																0.75	1.02
	0.51	1.21																																0.66	1.05
	0.67	0.98																																0.73	1.28
	0.74	0.95																																0.63	1.15
	0.66	1.12																																0.67	1.13
	0.63	0.99																																0.74	1.05
	0.74	1.13																																0.55	1.12
	0.7	1.11																																0.65	1.08
	0.68	0.96																																0.78	1.15
	0.61	1																																0.62	1.12
	0.69	1.13																																0.68	1.22
	0.63	1																																0.68	1.24
	0.8	1.21																																0.6	1.03
	0.56	1.12																																0.68	1.25
	0.61	1.05																																0.68	1
	0.72	0.96																																0.7	1.1
	0.69	1.05																																0.72	1.08
	0.64	0.82																																0.72	1.09
	0.67	1																																0.74	1.07
	0.58	1																																0.73	1.15
	0.76	1.06																																0.61	1.11
	0.69	1																																0.64	1.15
	0.66	0.97																																0.63	1.15
	0.57	1.16																																0.69	1.08
	0.69	1.05																																0.7	1.09
	0.59	0.97																																0.74	1.04
	0.51	1																																0.62	1.08
	0.48	1																																0.78	1.1
	0.53	0.99																																0.68	1.2
	0.65	1.22																																0.65	0.99
	0.76	1.17																																0.72	1.2
	0.7	0.97																																0.64	1.04
	0.6	1.02																																0.63	1.14
	0.78	1.2																																0.68	0.98
	0.7	1.06																																0.75	1.15
	0.69	1.22																																0.77	1.07
	0.55	1.07																																0.57	1.06
	0.71	0.98																																0.67	1.13
	0.6	1.15																																0.59	1.01
	0.78	1.17																																0.55	1.18
	0.59	0.96																																0.7	1.12
	0.59	0.94																																0.6	1.07
	0.7	1.04																																0.67	1.25
	0.7	1																																0.75	1.2
	0.67	1.1																																0.7	1.05
	0.69	1.05																																0.72	1.13
	0.63	1.06																																0.69	1.2
	0.8	1.16																																0.67	1.11
	0.66	1																																0.6	0.95
	0.59	1.07																																0.57	1.01
	0.61	1.07																																0.63	1.17
	0.69	0.96																																0.64	1.19
	0.61	1.15																																0.64	1.06
	0.52	1.18																																0.72	1.1
	0.48	0.97																																0.74	1.03
	0.5	1.07																																0.67	0.94
	0.7	1.16																																0.66	1.11
	0.76	1.09																																0.71	1.07
	0.66	1.2																																0.71	1.2
	0.63	1.23																																0.65	1.24
	0.76	1.13																																0.65	1.16
	0.74	1.25																																0.7	1.18
	0.68	1.29																																0.74	1.01
	0.59	1.22																																0.6	1.24
	0.7	1.04																																0.62	1.06
	0.58	1.17																																0.7	1.07
	0.79	1.22																																0.54	1.03
	0.59	1.3																																0.57	1
	0.6	0.99																																0.7	1.05
	0.73	1.26																																0.65	1.26
	0.74	1.3																																0.75	1.18
	0.68	1.21																																0.67	1
	0.67	0.94																																0.76	1.21
	0.59	1.19																																0.74	1.16
	0.77	1.19																																0.57	1.22
	0.71	1.21																																0.64	0.88
	0.58	1.22																																0.62	0.89
	0.61	1.33																																0.65	1.21
	0.66	1.36																																0.74	1.21
	0.6	1.3																																0.74	1
	0.65	1.28																																0.52	1.07
	0.65	1.3																																0.43	1.12
	0.61	1.25																																0.51	1.21
	0.61	1.19																																0.67	0.98
	0.78	1.27																																0.74	0.95
	0.65	1.18																																0.66	1.12
	0.76	1.24																																0.63	0.99
	0.75	1.18																																0.74	1.13
	0.69	1.21																																0.7	1.11
	0.76	1.2																																0.68	0.96
	0.7	1.31																																0.61	1
	0.75	1.13																																0.69	1.13
	0.7	1.23																																0.63	1
	0.67	1.34																																0.8	1.21
	0.76	1.26																																0.56	1.12
	0.7	0.98																																0.61	1.05
	0.66	1.2																																0.72	0.96
	0.71	1.18																																0.69	1.05
	0.66	1.26																																0.64	0.82
	0.74	1.2																																0.67	1
	0.72	1.31																																0.58	1
	0.76	1.26																																0.76	1.06
	0.67	1.34																																0.69	1
	0.7	1.27																																0.66	0.97
	0.74	1.32																																0.57	1.16
	0.68	1.31																																0.69	1.05
	0.7	1.2																																0.59	0.97
	0.65	1.24																																0.51	1
	0.68	1.2																																0.48	1
	0.6	1.36																																0.53	0.99
	0.61	1.2																																0.65	1.22
	0.79	1.24																																0.76	1.17
	0.63	1.24																																0.7	0.97
	0.78	1.32																																0.6	1.02
	0.73	1.17																																0.78	1.2
	0.71	1.26																																0.7	1.06
	0.73	1.35																																0.69	1.22
	0.74	1.28																																0.55	1.07
	0.75	1.17																																0.71	0.98
	0.72	1.27																																0.6	1.15
	0.66	1.2																																0.78	1.17
	0.77	1.25																																0.59	0.96
	0.7	1.28																																0.59	0.94
	0.69	1.37																																0.7	1.04
	0.73	1.28																																0.7	1
	0.68	1.29																																0.67	1.1
	0.76	1.24																																0.69	1.05
	0.72	1.28																																0.63	1.06
	0.77	1.32																																0.8	1.16
	0.72	1.34																																0.66	1
	0.69	1.24																																0.59	1.07
	0.7	1.32																																0.61	1.07
	0.74	1.22																																0.69	0.96
	0.71	1.31																																0.61	1.15
	0.67	1.36																																0.52	1.18
	0.69	1.36																																0.48	0.97
	0.58	1.44																																0.5	1.07
	0.57	1.29																																0.7	1.16
	0.79	1.31																																0.76	1.09
	0.7	1.33																																0.66	1.2
	0.78	1.24																																0.63	1.23
	0.7	1.26																																0.76	1.13
	0.71	1.36																																0.74	1.25
	0.77	1.3																																0.68	1.29
	0.73	1.33																																0.59	1.22
	0.72	1.32																																0.7	1.04
	0.76	1.28																																0.58	1.17
	0.7	1.33																																0.79	1.22
	0.76	1.34																																0.59	1.3
	0.71	1.33																																0.6	0.99
	0.68	1.3																																0.73	1.26
	0.7	1.3																																0.74	1.3
	0.71	1.3																																0.68	1.21
	0.73	1.27																																0.67	0.94
	0.73	1.32																																0.59	1.19
	0.72	1.37																																0.77	1.19
	0.74	1.37																																0.71	1.21
	0.73	1.35																																0.58	1.22
	0.75	1.26																																0.61	1.33
	0.75	1.34																																0.66	1.36
	0.75	1.32																																0.6	1.3
	0.81	1.24																																0.65	1.28
	0.74	1.28																																0.65	1.3
	0.73	1.31																																0.61	1.25
	0.82	1.32																																0.61	1.19
	0.65	1.35																																0.78	1.27
	0.68	1.36																																0.65	1.18
	0.71	1.3																																0.76	1.24
	0.76	1.32																																0.75	1.18
	0.82	1.35																																0.69	1.21
	0.79	1.35																																0.76	1.2
	0.82	1.29																																0.7	1.31
	0.85	1.31																																0.75	1.13
	0.77	1.28																																0.7	1.23
	0.67	1.3																																0.67	1.34
	0.73	1.34																																0.76	1.26
	0.69	1.33																																0.7	0.98
	0.77	1.41																																0.66	1.2
	0.67	1.28																																0.71	1.18
	0.8	1.26																																0.66	1.26
	0.78	1.27																																0.74	1.2
	0.8	1.37																																0.72	1.31
	0.8	1.32																																0.76	1.26
	0.76	1.25																																0.67	1.34
	0.74	1.26																																0.7	1.27
	0.77	1.36																																0.74	1.32
	0.74	1.41																																0.68	1.31
	0.66	1.33																																0.7	1.2
	0.78	1.34																																0.65	1.24
	0.7	1.35																																0.68	1.2
	0.75	1.4																																0.6	1.36
	0.52																																	0.61	1.2
	0.67																																	0.79	1.24
	0.77																																	0.63	1.24
	0.78																																	0.78	1.32
	0.78																																	0.73	1.17
	0.79																																	0.71	1.26
	0.81																																	0.73	1.35
	0.83																																	0.74	1.28
	0.79																																	0.75	1.17
	0.74																																	0.72	1.27
	0.78																																	0.66	1.2
	0.73																																	0.77	1.25
	0.79																																	0.7	1.28
	0.7																																	0.69	1.37
	0.73																																	0.73	1.28
	0.77																																	0.68	1.29
	0.77																																	0.76	1.24
	0.82																																	0.72	1.28
	0.76																																	0.77	1.32
	0.7																																	0.72	1.34
	0.78																																	0.69	1.24
	0.76																																	0.7	1.32
	0.64																																	0.74	1.22
	0.68																																	0.71	1.31
	0.78																																	0.67	1.36
	0.66																																	0.69	1.36
	0.66																																	0.58	1.44
	0.64																																	0.57	1.29
	0.69																																	0.79	1.31
	0.8																																	0.7	1.33
	0.79																																	0.78	1.24
	0.8																																	0.7	1.26
	0.78																																	0.71	1.36
	0.81																																	0.77	1.3
	0.8																																	0.73	1.33
	0.75																																	0.72	1.32
	0.77																																	0.76	1.28
	0.79																																	0.7	1.33
	0.81																																	0.76	1.34
	0.72																																	0.71	1.33
	0.74																																	0.68	1.3
	0.73																																	0.7	1.3
	0.75																																	0.71	1.3
	0.83																																	0.73	1.27
	0.79																																	0.73	1.32
	0.76																																	0.72	1.37
	0.75																																	0.74	1.37
	0.77																																	0.73	1.35
																																		0.75	1.26
																																		0.75	1.34
																																		0.75	1.32
																																		0.81	1.24
																																		0.74	1.28
																																		0.73	1.31
																																		0.82	1.32
Fig 5D																																		0.65	1.35
	Day 20 controls	Day 20 organoids post thawed			Fig5_E																													0.68	1.36
	0.55	0.61																																0.71	1.3
	0.75	0.66			Day 30control	Day 30 post thaw																												0.76	1.32
	0.66	0.6			138	128																												0.82	1.35
	0.73	0.65			94	86																												0.79	1.35
	0.63	0.65			130	120																												0.82	1.29
	0.67	0.61			102	94																												0.85	1.31
	0.74	0.61			128	138																												0.77	1.28
	0.55	0.78			104	76																												0.67	1.3
	0.65	0.65			132	118																												0.73	1.34
	0.78	0.76			102	96																												0.69	1.33
	0.62	0.75			120	128																												0.77	1.41
	0.68	0.69			108	86																												0.67	1.28
	0.68	0.76			138	115																												0.8	1.26
	0.6	0.7			94	99																												0.78	1.27
	0.68	0.75																																0.8	1.37
	0.68	0.7																																0.8	1.32
	0.7	0.67																																0.76	1.25
	0.72	0.76																																0.74	1.26
	0.72	0.7																																0.77	1.36
	0.74	0.66																																0.74	1.41
	0.73	0.71																																0.66	1.33
	0.61	0.66																																0.78	1.34
	0.64	0.74																																0.7	1.35
	0.63	0.72																																0.75	1.4
	0.69	0.76																																0.52
	0.7	0.67																																0.67
	0.74	0.7																																0.77
	0.62	0.74																																0.78
	0.78	0.68																																0.78
	0.68	0.7																																0.79
	0.65	0.65																																0.81
	0.72	0.68																																0.83
	0.64	0.6																																0.79
	0.63	0.61																																0.74
	0.68	0.79																																0.78
	0.75	0.63																																0.73
	0.77	0.78																																0.79
	0.57	0.73																																0.7
	0.67	0.71																																0.73
	0.59	0.73																																0.77
	0.55	0.74																																0.77
	0.7	0.75																																0.82
	0.6	0.72																																0.76
	0.67	0.66																																0.7
	0.75	0.77																																0.78
	0.7	0.7																																0.76
	0.72	0.69																																0.64
	0.69	0.73																																0.68
	0.67	0.68																																0.78
	0.6	0.76																																0.66
	0.57	0.72																																0.66
	0.63	0.77																																0.64
	0.64	0.72																																0.69
	0.64	0.69																																0.8
	0.72	0.7																																0.79
	0.74	0.74																																0.8
	0.67	0.71																																0.78
	0.66	0.67																																0.81
	0.71	0.69																																0.8
	0.71	0.58																																0.75
	0.65	0.57																																0.77
	0.65	0.79																																0.79
	0.7	0.7																																0.81
	0.74	0.78																																0.72
	0.6	0.7																																0.74
	0.62	0.71																																0.73
	0.7	0.77																																0.75
	0.54	0.73																																0.83
	0.57	0.72																																0.79
	0.7	0.76																																0.76
	0.65	0.7																																0.75
	0.75	0.76																																0.77
	0.67	0.71
	0.76	0.68
	0.74	0.7
	0.57	0.71
	0.64	0.73
	0.62	0.73
	0.65	0.72
	0.74	0.74
	0.74	0.73
	0.52	0.75
	0.43	0.75
	0.51	0.75
	0.67	0.81
	0.74	0.74
	0.66	0.73
	0.63	0.82
	0.74	0.65
	0.7	0.68
	0.68	0.71
	0.61	0.76
	0.69	0.82
	0.63	0.79
	0.8	0.82
	0.56	0.85
	0.61	0.77
	0.72	0.67
	0.69	0.73
	0.64	0.69
	0.67	0.77
	0.58	0.67
	0.76	0.8
	0.69	0.78
	0.66	0.8
	0.57	0.8
	0.69	0.76
	0.59	0.74
	0.51	0.77
	0.48	0.74
	0.53	0.66
	0.65	0.78
	0.76	0.7
	0.7	0.75
	0.6	0.52
	0.78	0.67
	0.7	0.77
	0.69	0.78
	0.55	0.78
	0.71	0.79
	0.6	0.81
	0.78	0.83
	0.59	0.79
	0.59	0.74
	0.7	0.78
	0.7	0.73
	0.67	0.79
	0.69	0.7
	0.63	0.73
	0.8	0.77
	0.66	0.77
	0.59	0.82
	0.61	0.76
	0.69	0.7
	0.61	0.78
	0.52	0.76
	0.48	0.64
	0.5	0.68
	0.7	0.78
	0.76	0.66
	0.66	0.66
	0.63	0.64
	0.76	0.69
	0.74	0.8
	0.68	0.79
	0.59	0.8
	0.7	0.78
	0.58	0.81
	0.79	0.8
	0.59	0.75
	0.6	0.77
	0.73	0.79
	0.74	0.81
	0.68	0.72
	0.67	0.74
	0.59	0.73
	0.77	0.75
	0.71	0.83
	0.58	0.79
		0.76
		0.75
		0.77
Fig6_A
Control	CDK5RAP2	CSB
0.63	0.63	0.953333
0.756667	0.543333	0.983333
0.67	0.53	1.22667
0.68	0.536667	1.21
0.686667	0.516667	1.30667
0.673333	0.543333	1.12
0.673333	0.526667	1.21
0.626667	0.526667	1.26667
0.7	0.516667	1.24667
0.763333	0.456667	1.22
0.596667	0.486667	1.27
0.656667	0.493333	1.15
0.656667	0.49	1.18667
0.563333	0.543333	1.24667
0.65	0.523333	1.27
0.66	0.586667	1.23667
0.673333	0.49	1.24
0.74	0.403333	1.33333
0.696667	0.433333	1.30667
0.74	0.503333	1.32333
0.72	0.44	1.34
0.616667	0.456667	1.30333
0.626667	0.403333	1.27
0.606667	0.416667	1.28333
0.656667	0.48
0.693333
0.706667
Fig6_B
No. Of VZ				Diameter of VZ				Fig6_C	Control	CDK5RAP2	CSB 739		Fig6_D		Control	CDK5RAP2	CSB 739		Fig6_E
									26	15	90				88	38	160		No . Of Horizontal IMR90	No . Of Horizontal CDK5RAP2	No . Of Vertical IMR90	No . Of Vertical CDK5RAP2
IMR90	CDK5RAP2	CSB		IMR90	CDK5RAP2	CSB			19	15	145				90	40	140		9	5	3	8
6	5	1		250	80	35			16	22	150				79	49	149		6	7	3	7
8	6	0		300	75	30			19	26	120				60	60	152		9	7	2	8
5	7	2		320	90	20			19	26	130				80	40	154		10	4	3	8
7	6	1		200	80	40			16	19	129				75	52	152		9	3	3	9
6	6	0		210	65	50			26	19	120				65	40	130		8	4	3	8
6	5	1		305	90	25			26	26	110				80	45	145		7	5	3	6
8	7	1		295	90	20			16	26	85				65	55	125		6	7	2	6
5	5	0		225	80	30			19	19	120				70	40	160		5	5	2	6
6	6	1		234	80	20			16	16	85				79	22	147		9	4	3	8
7	6	2		295	80	25			26	19	79				50	30	146		8	4	3	7
6	6	2		300	75	35			26	19	90				79	60	160		8	8	2	7
5	7	1		295	75	20			26	16	110				79	31	131		7	3	3	7
5	6	0		295	100	40			16	16	70				89	48	148		9	2	2	8
6	6	1		305	70	20			19	26	110				80	45	139		8	7	2	8
7	6	0		250	80	10			16	19	130				77	39	124		9	5	3	8
8	6	0		320	90	40			16	20	125				60	34	154		9	4	2	9
7	5	1		225	90	30			19	20	130				65	38	165
6	6	0		250	60	20			26	26	85				65	40	149
8	7	2		270	60	20
6	6	0		290	75	15
Fig7_F			Depth of GSC invasion				No. Of GSC Protrusions					Length Of GSC Protrusions				No. Of GSC Focii					Diameter Of GSC Focii
			DMSO	Selumtinib	Fulvestrant		DMSO	Selumtinib	Fulvestrant			DMSO	Selumtinib	Fulvestrant		DMSO	Selumtinib	Fulvestrant			DMSO	Selumtinib	Fulvestrant
			100	80	55		20	4	2			35	29	7		28	10	15			60	22	12
			240	65	52		26	6	1			39	19	22		37	15	12			76	18	6
			236	70	49		25	4	3			48	50	5		25	8	17			43	25	5
			241	76	53		19	7	5			26	32	26		22	12	16			79	15	42
			197	82	41		15	8	2			20	49	40		38	16	10			53	11	9
			239	80	50		28	4	2			34	48	4		27	9	18			55	30	17
			240	95	50		29	4	2			39	19	42		28	7	8			55	21	39
			239	95	45		15	8	1			35	20	30		25	7	7			65	25	25
			241	90	50		20	7	3			40	19	30		20	6	11			65	22	14
			236	90	55		24	3	2			25	40	25		35	10	12			60	19	10
			197				25	8	2			40	35	10		30	11	14			68	22	15
							28	6	1			35	19	20		37	13	10			60	25	18

## Sheet: Supli_figs
Fig_S5_F	TBR2+ive	PTPRZ1+ive	p-Vim+ive+ive
	24	18	8
	20	16	5
	17	14	4
	23	12	6
	18	15	4
	17	13	5
Fig_S6_A
		ptd0	ptd3	ptd6	ptd9	ptd12	ptd15	ptd18	ptd21	ptd24	ptd27	ptd30
Thawed Organoids:		464.106	356.331	347.736	371.972	422.822	438.212	497.764	570	607.481	835.582	920
		385.416	344.668	391.793	388.512	439.56	372.858	385.492	632.046	660	729.212	969.503
		425.796	324.736	390.416	403.512	426.176	438.11	437.887	527.676	725.948	780	870.485
		ptd33	ptd35	ptd38	ptd41	ptd44	ptd47	ptd50
Thawed Organoids:		1054.24	1182.76	1274.14	1425.05	1532	1733.12	1924.68
		1035.61	1166.93	1293.81	1412.44	1545.06	1740	2185.35
		1040	1170	1280	1420	1522.1	1753.93	2000
Control organoids:		ptd0	ptd3	ptd6	ptd9	ptd12	ptd15	ptd18	ptd21	ptd24	ptd27	ptd30
		354.67	404.784	451.08	446.094	489.401	672	683.174	676.783	864.292	1151.67	1396.26
		379.062	407.074	436.091	433.776	463.433	624	657.004	812.09	919.369	1056.94	864.888
		387.147	429.021	443.808	437.671	489.178	632	601.612	754.002	914.965	1237.1	1329.74
		387.14	410.551	454.458	438.349	419.817		693.982	801.244	793.486	1136.55
		ptd33	ptd35	ptd38	ptd41	ptd44	ptd47	ptd50
Control organoids:		1525.52		1260.73		2110	1990	2340
		1427.75		1700.93		2130	2240	2160
		1471.59		1759.73		2020	2120	2150
		1612.22		1308.74		2000	2050	2270
Fig_S6_C
	Day of Thawing	Day 3	Day 6	Day 9	Day 12	Day 15	Day 18	Day 21	Day 24	Day 27	Day 30
Batch 1	10	9	9	9	9	9	9	9	9	9	9
Batch 2	10	7	7	7	7	7	7	7	7	7	7
Batch 3	10	8	8	8	8	8	8	8	8	7	7
Batch 4	10	9	9	9	9	9	9	9	9	9	9
Batch 5	10	8	8	8	8	8	8	8	8	8	8
Batch 6	10	9	9	9	9	9	9	9	9	9	9
Batch 7	12	12	12	12	12	12	12	12	12	12	12
Batch 8	17	17	17	17	17	17	17	14	14	14	14
Fig_S6_E_Raw_data	48 hrs after thawing	10 days after thawing
	256	70
	240	65
	220	50
	260	55
	240	50
	250	40
Fig_S8
DMSO 24 hrs	DMSO 72 hrs	Enzastaurin 24 hrs	Enzastaurin 72 hrs	KU55933 24 hrs	KU55933 72 hrs	Maraviroc 24 hrs	Maraviroc 72 hrs	SU11274 24 hrs	SU11274 72 hrs	PF3716556 24 hrs	PF3716556 72 hrs
33	56	27	44	59	50	31	45	23	37	51	46
28	45	55	77	38	29	46	61	33	38	43	39
30	48	49	74	25	31	24	17	21	40	66	63
	Selumtinib 24 hrs	Selumtinib 72 hrs	Fulvestrant 24 hrs	Fulvestrant 72 hrs	Imidapril 24 hrs	Imidapril 72 hrs	SNS-314 24 hrs	SNS-314 72 hrs	PD128907 24 hrs	PD128907 72 hrs
	61	48	22	15	21	14	62	40	55	32
	37	31	51	40	30	71	22	38	60	78
	49	40	17	16	35	29	25	50	64	50
Fig_S11A	Saline control			SEL&FUL
	Mean	SD		Mean	SD
	9.079	2.009		0.572	0.245
Fig_S11B	Saline control			SEL&FUL			CNTR			SEL&FUL
	Mean	SD		Mean	SD		Mean	SD		Mean	SD
	76.5	17.6		4.4	2.9		4.5	1.6		1.4	0.7
Fig_S11C	Saline control			SEL&FUL			CNTR			SEL&FUL
	Mean	SD		Mean	SD		Mean	SD		Mean	SD
	49.5	5.45		37	5.75		65	12.17		57.5	8.05
Fig_S11E	Saline control			SEL&FUL
	Mean	SD		Mean	SD
	0.619	0.247		0.554	0.197
Fig_S11F	Saline control		SEL&FUL
	Mean	SD	Mean	SD
	3.75	0.629	2.5	0.5
